# Supplementary material for: Cationic N,N-Dimethylglycine Ester Prodrug of 2R-α-Tocotrienol Promotes Intestinal Absorption via Efficient Self-Micellization with Intrinsic Bile Acid Anion
Source: Molecules. 2022 Apr 23;27(9):2727. doi: 10.3390/molecules27092727 (PMC9102404; doi:10.3390/molecules27092727)
Supplement: Supplementary file 1 [file molecules-27-02727-s001.zip]

Archive with 1 entries (1 files):
- molecules-1689557-supplementary.pdf
